# Supplementary material for: Cyanotoxin Occurrence and Diversity in 98 Cyanobacterial Blooms from Swedish Lakes and the Baltic Sea
Source: Mar Drugs. 2024 Apr 27;22(5):199. doi: 10.3390/md22050199 (PMC11123207; doi:10.3390/md22050199)
Supplement: Supplementary file 1 [file marinedrugs-22-00199-s001.zip]

Archive with 3 entries (3 files):
- Supplementary Material 1.pdf
- Supplementary material 2.pdf
- Supplementary materials 3_ Table OTUs_rev.zip
